# Supplementary material for: Fusing Artificial Cell Compartments and Lipid Domains Using Optical Traps: A Tool to Modulate Membrane Composition and Phase Behaviour
Source: Micromachines (Basel). 2020 Apr 7;11(4):388. doi: 10.3390/mi11040388 (PMC7230983; doi:10.3390/mi11040388)
Supplement: Supplementary file 1 [file micromachines-11-00388-s001.zip]

Archive with 9 entries (8 files):
- micromachines-701363-supplementary/
- micromachines-701363-supplementary/Video S1 - no dot.avi
- micromachines-701363-supplementary/Video S1.avi
- micromachines-701363-supplementary/Video S2.avi
- micromachines-701363-supplementary/Video S3..avi
- micromachines-701363-supplementary/Video S4..avi
- micromachines-701363-supplementary/Video S5..avi
- micromachines-701363-supplementary/Video S6.avi
- micromachines-701363-supplementary/Video S7.avi
